# Supplementary material for: The Use of Proton Pump Inhibitors and COVID-19: A Systematic Review and Meta-Analysis
Source: Trop Med Infect Dis. 2022 Feb 28;7(3):37. doi: 10.3390/tropicalmed7030037 (PMC8950138; doi:10.3390/tropicalmed7030037)
Supplement: Supplementary file 1 [file tropicalmed-07-00037-s001.zip]

Archive with 1 entries (1 files):
- tropicalmed-1534261-supplementary.pdf
